# Supplementary material for: Optimization of Fermentation Conditions for Antarctic Bacteria and Investigation of Its Antimicrobial Mechanism Against Klebsiella pneumoniae
Source: Microorganisms. 2025 Aug 30;13(9):2027. doi: 10.3390/microorganisms13092027 (PMC12472101; doi:10.3390/microorganisms13092027)
Supplement: Supplementary file 1 [file microorganisms-13-02027-s001.zip]

Archive with 1 entries (1 files):
- microorganisms-3757567-supplementary.pdf
